# Supplementary material for: Urinary Podocalyxin as a Biomarker to Diagnose Membranous Nephropathy
Source: PLoS One. 2016 Sep 26;11(9):e0163507. doi: 10.1371/journal.pone.0163507 (PMC5036798; doi:10.1371/journal.pone.0163507)
Supplement: S1 Dataset — (XLSX) [file pone.0163507.s003.xlsx]

## Sheet: calculator
① Fill in the blank; age, DM, eGFR and u-PCX. If you did not measure u-PCX, leave it blank.
	Clinical parameters
	Age		yr
	DM		…if patients has DM, substitute 1 in the blank.
	eGFR		ml/min/1.73m2
	u-PCX		µg/gCr
② When you get each diagnostic score, you can find whether the scores larger than cut-off points.
	Diagnostic score A	#NUM!		Larger than the cut off?	#NUM!
	Diagnostic score B	0			No
	Diagnostic score C	#NUM!			#NUM!
				* The optimal cutpoints were defined in the training set.
	* The definition of diagnostic scores							* Optimal cutpoint defined in the training set
	Diagnostic score A	=	log(u-PCX)					Diagnostic score A	4.38
	Diagnostic score B	=	2*age/10 - 6*DM + eGFR/10					Diagnostic score B	19																			0
	Diagnostic score C	=	2*age/10 - 8*DM + eGFR/10 + 5*log(u-PCX)					Diagnostic score C	43.6																			1

## Sheet: table_Model_A
Score A	Sensitivity	Specificity	Sensitivity - (1 - Specificity)
-0.98	1	0	0
-0.98	1	0.0227	0.0227
0.165	1	0.0303	0.0303
0.259	1	0.0379	0.0379
0.585	1	0.0455	0.0455
1.473	1	0.053	0.053
2.344	1	0.0606	0.0606
2.66	1	0.0682	0.0682
2.753	1	0.0758	0.0758
2.834	1	0.0833	0.0833
2.941	1	0.0909	0.0909
2.972	1	0.0985	0.0985
2.981	1	0.1061	0.1061
3.061	1	0.1136	0.1136
3.081	1	0.1212	0.1212
3.128	1	0.1288	0.1288
3.221	1	0.1364	0.1364
3.234	1	0.1439	0.1439
3.238	1	0.1515	0.1515
3.29	1	0.1591	0.1591
3.325	1	0.1667	0.1667
3.345	1	0.1742	0.1742
3.378	1	0.1818	0.1818
3.381	1	0.1894	0.1894
3.395	0.987	0.1894	0.1764
3.405	0.987	0.197	0.184
3.41	0.987	0.2045	0.1915
3.466	0.987	0.2121	0.1991
3.484	0.987	0.2197	0.2067
3.504	0.987	0.2273	0.2143
3.509	0.987	0.2348	0.2218
3.522	0.987	0.2424	0.2294
3.552	0.987	0.25	0.237
3.634	0.987	0.2576	0.2446
3.645	0.974	0.2576	0.2316
3.662	0.974	0.2652	0.2392
3.667	0.974	0.2727	0.2467
3.688	0.974	0.2803	0.2543
3.701	0.974	0.2879	0.2619
3.721	0.974	0.2955	0.2695
3.773	0.974	0.303	0.277
3.817	0.974	0.3106	0.2846
3.833	0.961	0.3106	0.2716
3.841	0.961	0.3182	0.2792
3.868	0.961	0.3258	0.2868
3.888	0.961	0.3333	0.2943
3.893	0.9481	0.3333	0.2814
3.905	0.9481	0.3409	0.289
3.927	0.9481	0.3485	0.2966
3.995	0.9481	0.3561	0.3042
4.037	0.9481	0.3636	0.3117
4.069	0.9481	0.3712	0.3193
4.136	0.9481	0.3788	0.3269
4.192	0.9481	0.3864	0.3345
4.194	0.9351	0.3864	0.3215
4.196	0.9221	0.3864	0.3085
4.271	0.9091	0.3864	0.2955
4.29	0.9091	0.3939	0.303
4.376	0.9091	0.4015	0.3106
4.378	0.9091	0.4091	0.3182
4.428	0.9091	0.4167	0.3258
4.429	0.9091	0.4242	0.3333
4.431	0.9091	0.4318	0.3409
4.435	0.9091	0.4394	0.3485
4.53	0.9091	0.447	0.3561
4.561	0.9091	0.4545	0.3636
4.569	0.9091	0.4621	0.3712
4.574	0.9091	0.4697	0.3788
4.579	0.9091	0.4773	0.3864
4.617	0.9091	0.4848	0.3939
4.636	0.9091	0.4924	0.4015
4.661	0.9091	0.5	0.4091
4.667	0.8961	0.5	0.3961
4.681	0.8961	0.5076	0.4037
4.686	0.8961	0.5152	0.4113
4.716	0.8961	0.5227	0.4188
4.736	0.8961	0.5303	0.4264
4.765	0.8831	0.5303	0.4134
4.795	0.8831	0.5379	0.421
4.811	0.8831	0.5455	0.4286
4.854	0.8831	0.553	0.4361
4.865	0.8831	0.5606	0.4437
4.876	0.8701	0.5606	0.4307
4.886	0.8701	0.5682	0.4383
4.904	0.8701	0.5758	0.4459
4.908	0.8701	0.5833	0.4534
4.912	0.8701	0.5909	0.461
4.922	0.8701	0.5985	0.4686
4.926	0.8571	0.5985	0.4556
4.931	0.8571	0.6061	0.4632
4.972	0.8571	0.6136	0.4707
4.979	0.8571	0.6212	0.4783
5.001	0.8442	0.6212	0.4654
5.01	0.8312	0.6212	0.4524
5.016	0.8182	0.6212	0.4394
5.047	0.8182	0.6288	0.447
5.049	0.8182	0.6364	0.4546
5.063	0.8182	0.6439	0.4621
5.067	0.8182	0.6515	0.4697
5.073	0.8182	0.6591	0.4773
5.156	0.8182	0.6667	0.4849
5.172	0.8182	0.6742	0.4924
5.192	0.8052	0.6742	0.4794
5.213	0.8052	0.6818	0.487
5.255	0.7922	0.6818	0.474
5.263	0.7922	0.6894	0.4816
5.267	0.7922	0.697	0.4892
5.283	0.7792	0.697	0.4762
5.292	0.7662	0.697	0.4632
5.301	0.7532	0.697	0.4502
5.31	0.7532	0.7045	0.4577
5.337	0.7532	0.7121	0.4653
5.351	0.7403	0.7121	0.4524
5.366	0.7403	0.7197	0.46
5.382	0.7403	0.7273	0.4676
5.397	0.7273	0.7273	0.4546
5.403	0.7143	0.7273	0.4416
5.468	0.7143	0.7348	0.4491
5.477	0.7013	0.7348	0.4361
5.496	0.6883	0.7348	0.4231
5.515	0.6753	0.7348	0.4101
5.533	0.6753	0.7424	0.4177
5.546	0.6623	0.7424	0.4047
5.566	0.6494	0.7424	0.3918
5.587	0.6494	0.75	0.3994
5.606	0.6364	0.75	0.3864
5.608	0.6234	0.75	0.3734
5.628	0.6234	0.7576	0.381
5.633	0.6234	0.7652	0.3886
5.638	0.6104	0.7652	0.3756
5.695	0.6104	0.7727	0.3831
5.702	0.6104	0.7803	0.3907
5.704	0.5974	0.7803	0.3777
5.71	0.5974	0.7879	0.3853
5.727	0.5844	0.7879	0.3723
5.729	0.5714	0.7879	0.3593
5.731	0.5714	0.7955	0.3669
5.739	0.5584	0.7955	0.3539
5.788	0.5455	0.7955	0.341
5.789	0.5325	0.7955	0.328
5.796	0.5195	0.7955	0.315
5.804	0.5065	0.7955	0.302
5.85	0.5065	0.803	0.3095
5.88	0.5065	0.8106	0.3171
5.901	0.5065	0.8182	0.3247
5.902	0.4935	0.8182	0.3117
5.903	0.4935	0.8258	0.3193
5.917	0.4805	0.8258	0.3063
5.932	0.4675	0.8258	0.2933
5.956	0.4545	0.8258	0.2803
5.966	0.4416	0.8258	0.2674
5.996	0.4286	0.8258	0.2544
6.051	0.4156	0.8258	0.2414
6.054	0.4156	0.8333	0.2489
6.068	0.4156	0.8409	0.2565
6.088	0.4156	0.8485	0.2641
6.098	0.4026	0.8485	0.2511
6.118	0.4026	0.8561	0.2587
6.128	0.4026	0.8636	0.2662
6.13	0.4026	0.8712	0.2738
6.142	0.4026	0.8788	0.2814
6.152	0.4026	0.8864	0.289
6.155	0.3896	0.8864	0.276
6.157	0.3766	0.8864	0.263
6.171	0.3636	0.8864	0.25
6.187	0.3506	0.8864	0.237
6.188	0.3377	0.8864	0.2241
6.216	0.3377	0.8939	0.2316
6.228	0.3247	0.8939	0.2186
6.319	0.3247	0.9015	0.2262
6.32	0.3117	0.9015	0.2132
6.334	0.2987	0.9015	0.2002
6.35	0.2987	0.9091	0.2078
6.368	0.2857	0.9091	0.1948
6.402	0.2857	0.9167	0.2024
6.42	0.2727	0.9167	0.1894
6.48	0.2727	0.9242	0.1969
6.532	0.2597	0.9242	0.1839
6.555	0.2468	0.9242	0.171
6.568	0.2468	0.9318	0.1786
6.582	0.2338	0.9318	0.1656
6.595	0.2208	0.9318	0.1526
6.608	0.2208	0.9394	0.1602
6.622	0.2078	0.9394	0.1472
6.644	0.1948	0.9394	0.1342
6.664	0.1818	0.9394	0.1212
6.677	0.1688	0.9394	0.1082
6.7	0.1558	0.9394	0.0952
6.702	0.1429	0.9394	0.0823
6.725	0.1429	0.947	0.0899
6.733	0.1429	0.9545	0.0974
6.742	0.1299	0.9545	0.0844
6.765	0.1169	0.9545	0.0714
6.778	0.1039	0.9545	0.0584
6.808	0.0909	0.9545	0.0454
6.823	0.0779	0.9545	0.0324
6.836	0.0779	0.9621	0.04
6.86	0.0649	0.9621	0.027
6.877	0.0519	0.9621	0.014
6.89	0.0519	0.9697	0.0216
6.95	0.0519	0.9773	0.0292
7.065	0.0519	0.9848	0.0367
7.167	0.039	0.9848	0.0238
7.23	0.026	0.9848	0.0108
7.27	0.013	0.9848	-0.0022
7.331	0.013	0.9924	0.0054
7.407	0	0.9924	-0.0076
7.407	0	1	0

## Sheet: table_Model_B
Score B	Sensitivity	Specificity	Sensitivity - (1 - Specificity)
3	1	0	0
6	1	0.0152	0.0152
7	1	0.0227	0.0227
8	1	0.0303	0.0303
9	1	0.0455	0.0455
10	1	0.0682	0.0682
11	0.974	0.1742	0.1482
12	0.9481	0.2121	0.1602
13	0.9481	0.2727	0.2208
14	0.9481	0.3485	0.2966
15	0.8961	0.4091	0.3052
16	0.8052	0.4621	0.2673
17	0.7662	0.5227	0.2889
18	0.6753	0.6212	0.2965
19	0.6104	0.7121	0.3225
20	0.4935	0.803	0.2965
21	0.2987	0.8939	0.1926
22	0.2208	0.9318	0.1526
23	0.1429	0.9697	0.1126
24	0.0909	0.9848	0.0757
25	0.0519	0.9924	0.0443
26	0.026	0.9924	0.0184
30	0.026	1	0.026

## Sheet: table_Model_C
Score C	Sensitivity	Specificity	Sensitivity - (1 - Specificity)
1.83	1	0	0
5.08	1	0.0076	0.0076
6.075	1	0.0152	0.0152
8.075	1	0.0227	0.0227
10.08	1	0.0303	0.0303
14.76	1	0.0379	0.0379
14.92	1	0.0455	0.0455
18.29	1	0.053	0.053
24.72	1	0.0606	0.0606
25.35	1	0.0682	0.0682
25.52	1	0.0758	0.0758
25.9	1	0.0833	0.0833
27.36	1	0.0909	0.0909
27.44	1	0.0985	0.0985
27.76	0.987	0.0985	0.0855
28.33	0.987	0.1061	0.0931
28.42	0.987	0.1136	0.1006
28.5	0.987	0.1212	0.1082
28.7	0.987	0.1288	0.1158
28.89	0.987	0.1364	0.1234
29.45	0.987	0.1439	0.1309
29.46	0.987	0.1515	0.1385
29.89	0.987	0.1591	0.1461
30.6	0.987	0.1667	0.1537
30.65	0.987	0.1742	0.1612
30.86	0.987	0.1818	0.1688
31.17	0.987	0.1894	0.1764
31.3	0.987	0.197	0.184
31.63	0.987	0.2045	0.1915
31.86	0.987	0.2121	0.1991
31.86	0.987	0.2197	0.2067
31.88	0.987	0.2273	0.2143
32.15	0.987	0.2348	0.2218
32.17	0.987	0.2424	0.2294
32.72	0.987	0.25	0.237
32.96	0.987	0.2576	0.2446
32.97	0.974	0.2576	0.2316
33.11	0.974	0.2652	0.2392
33.18	0.974	0.2727	0.2467
33.33	0.974	0.2803	0.2543
33.38	0.974	0.2879	0.2619
33.5	0.974	0.2955	0.2695
33.54	0.974	0.303	0.277
33.63	0.974	0.3106	0.2846
34.02	0.974	0.3182	0.2922
34.2	0.974	0.3258	0.2998
34.64	0.974	0.3333	0.3073
34.9	0.974	0.3409	0.3149
35.31	0.961	0.3409	0.3019
35.4	0.961	0.3485	0.3095
35.54	0.961	0.3561	0.3171
35.56	0.961	0.3636	0.3246
35.62	0.961	0.3712	0.3322
35.68	0.961	0.3788	0.3398
36	0.961	0.3864	0.3474
36.16	0.9481	0.3864	0.3345
36.19	0.9481	0.3939	0.342
36.64	0.9481	0.4015	0.3496
36.83	0.9481	0.4091	0.3572
36.89	0.9481	0.4167	0.3648
37.22	0.9481	0.4242	0.3723
37.25	0.9481	0.4318	0.3799
37.31	0.9481	0.4394	0.3875
37.33	0.9481	0.447	0.3951
37.47	0.9481	0.4545	0.4026
37.52	0.9481	0.4621	0.4102
37.75	0.9481	0.4697	0.4178
37.8	0.9481	0.4773	0.4254
37.97	0.9481	0.4848	0.4329
37.97	0.9351	0.4848	0.4199
38.02	0.9351	0.4924	0.4275
38.08	0.9351	0.5	0.4351
38.34	0.9221	0.5	0.4221
38.34	0.9221	0.5076	0.4297
38.36	0.9221	0.5152	0.4373
38.44	0.9221	0.5227	0.4448
38.45	0.9221	0.5303	0.4524
38.61	0.9221	0.5379	0.46
39.05	0.9221	0.5455	0.4676
39.08	0.9221	0.553	0.4751
39.24	0.9221	0.5606	0.4827
39.4	0.9221	0.5682	0.4903
39.67	0.9221	0.5758	0.4979
39.82	0.9221	0.5833	0.5054	A
39.97	0.9221	0.5909	0.513
39.98	0.9221	0.5985	0.5206
40.04	0.9091	0.5985	0.5076
40.14	0.9091	0.6061	0.5152
40.17	0.9091	0.6136	0.5227
40.41	0.8961	0.6136	0.5097
40.58	0.8831	0.6136	0.4967
40.78	0.8831	0.6212	0.5043
40.84	0.8701	0.6212	0.4913
40.87	0.8701	0.6288	0.4989
41.27	0.8701	0.6364	0.5065
41.32	0.8701	0.6439	0.514
41.43	0.8571	0.6439	0.501
41.49	0.8571	0.6515	0.5086
41.51	0.8571	0.6591	0.5162
41.61	0.8571	0.6667	0.5238
41.62	0.8442	0.6667	0.5109
41.84	0.8442	0.6742	0.5184
42.33	0.8442	0.6818	0.526
42.4	0.8442	0.6894	0.5336
42.46	0.8442	0.697	0.5412
42.52	0.8312	0.697	0.5282
42.65	0.8182	0.697	0.5152
42.78	0.8182	0.7045	0.5227
42.94	0.8182	0.7121	0.5303
43.3	0.8182	0.7197	0.5379
43.43	0.8052	0.7197	0.5249
43.57	0.8052	0.7273	0.5325
43.6	0.8052	0.7348	0.54
43.65	0.7922	0.7348	0.527
43.83	0.7922	0.7424	0.5346
43.86	0.7922	0.75	0.5422
43.89	0.7792	0.75	0.5292
43.96	0.7662	0.75	0.5162
44.05	0.7662	0.7576	0.5238
44.08	0.7662	0.7652	0.5314
44.14	0.7532	0.7652	0.5184
44.14	0.7532	0.7727	0.5259
44.18	0.7532	0.7803	0.5335
44.27	0.7532	0.7879	0.5411
44.38	0.7532	0.7955	0.5487
44.52	0.7532	0.803	0.5562
44.59	0.7532	0.8106	0.5638
44.91	0.7532	0.8182	0.5714
44.98	0.7403	0.8182	0.5585
45.01	0.7273	0.8182	0.5455
45.17	0.7273	0.8258	0.5531
45.27	0.7273	0.8333	0.5606
45.34	0.7273	0.8409	0.5682
45.45	0.7273	0.8485	0.5758
45.52	0.7273	0.8561	0.5834
45.55	0.7273	0.8636	0.5909
45.66	0.7273	0.8712	0.5985
45.68	0.7143	0.8712	0.5855
45.69	0.7013	0.8712	0.5725
45.84	0.6883	0.8712	0.5595
45.97	0.6753	0.8712	0.5465
46.06	0.6753	0.8788	0.5541
46.22	0.6623	0.8788	0.5411
46.32	0.6494	0.8788	0.5282
46.33	0.6364	0.8788	0.5152
46.48	0.6234	0.8788	0.5022	B
46.77	0.6104	0.8788	0.4892
46.83	0.6104	0.8864	0.4968
46.85	0.5974	0.8864	0.4838
47.31	0.5844	0.8864	0.4708
47.34	0.5844	0.8939	0.4783
47.78	0.5714	0.8939	0.4653
48.08	0.5584	0.8939	0.4523
48.14	0.5584	0.9015	0.4599
48.19	0.5584	0.9091	0.4675
48.51	0.5584	0.9167	0.4751
48.55	0.5455	0.9167	0.4622
48.68	0.5325	0.9167	0.4492
48.71	0.5195	0.9167	0.4362
48.83	0.5195	0.9242	0.4437
48.89	0.5065	0.9242	0.4307
48.93	0.4935	0.9242	0.4177
48.94	0.4805	0.9242	0.4047
49.05	0.4675	0.9242	0.3917
49.25	0.4545	0.9242	0.3787
49.5	0.4545	0.9318	0.3863
49.64	0.4416	0.9318	0.3734
49.65	0.4416	0.9394	0.381
49.76	0.4286	0.9394	0.368
49.91	0.4156	0.9394	0.355
49.94	0.4026	0.9394	0.342
49.98	0.3896	0.9394	0.329
49.99	0.3766	0.9394	0.316
50.03	0.3636	0.9394	0.303
50.32	0.3506	0.9394	0.29
50.44	0.3506	0.947	0.2976
50.58	0.3377	0.947	0.2847
50.63	0.3247	0.947	0.2717
50.66	0.3117	0.947	0.2587
50.66	0.2987	0.947	0.2457
50.77	0.2857	0.947	0.2327
51.01	0.2727	0.947	0.2197
51.04	0.2597	0.947	0.2067
51.1	0.2468	0.947	0.1938
51.11	0.2468	0.9545	0.2013
51.23	0.2468	0.9621	0.2089
51.59	0.2468	0.9697	0.2165
51.65	0.2338	0.9697	0.2035
51.71	0.2208	0.9697	0.1905
51.75	0.2078	0.9697	0.1775
51.75	0.1948	0.9697	0.1645
52.04	0.1948	0.9773	0.1721
52.32	0.1818	0.9773	0.1591
52.5	0.1688	0.9773	0.1461
52.73	0.1558	0.9773	0.1331
53.51	0.1429	0.9773	0.1202
53.93	0.1429	0.9848	0.1277
54.15	0.1299	0.9848	0.1147
54.18	0.1169	0.9848	0.1017
54.66	0.1039	0.9848	0.0887
55.38	0.0909	0.9848	0.0757
56.3	0.0779	0.9848	0.0627
56.4	0.0649	0.9848	0.0497
56.82	0.0519	0.9848	0.0367
57.11	0.039	0.9848	0.0238
57.35	0.026	0.9848	0.0108
57.38	0.026	0.9924	0.0184
58.16	0.013	0.9924	0.0054
59.03	0	0.9924	-0.0076
59.03	0	1	0
