# Supplementary material for: Urinary Podocalyxin as a Biomarker to Diagnose Membranous Nephropathy
Source: PLoS One. 2016 Sep 26;11(9):e0163507. doi: 10.1371/journal.pone.0163507 (PMC5036798; doi:10.1371/journal.pone.0163507)
Supplement: S2 Dataset — (XLSX) [file pone.0163507.s004.xlsx]

## Sheet: Sheet1
dummy_ID	diagnosis	MN	male	age	height	weight	SBP	DBP	TP	Alb	Tcho	Cre	eGFR	microhematuria	DM	positive ANA	uPCX	uPCXμgg	UCr	UTP	UTPgg	β2MG	β2MGμgg	Ualb	Ualbmgg	α1MG	α1MGmgg	NAG	NAGIUg
1	LN(V)	1	0	76	145.5	41.35	127	87	5.2	1.7	184	0.6	72.3361	0	0	1	391.037	1615.86	24.2	3750	15.4959	824	3404.96	2206.6	9118.18	26.64	110.083	39	161.157
2	MN	1	1	65	164	71	130	90	5.9	2.8	232	0.63	97.0548	0	0	1	1112.9	661.258	168.3	5374	3.19311	168	99.8217	3439.7	2043.79	26.79	15.918	14.3	8.49673
3	LN(V)	1	1	48	175	58	100	60	3.7	1	387	0.54	125.328	0	0	0	493.433	648.401	76.1	5187	6.81603	187	245.729	3506.6	4607.88	12.52	16.452	18	23.6531
4	MN	1	1	61	170	85	153	45	4.5	2.1	434	0.75	81.6761	1	0	0	498.521	703.133	70.9	4378	6.17489	123	173.484	3145	4435.83	12.81	18.0677	6.5	9.16784
5	MN	1	1	68	160	56.2			4.5	1.88	285	0.77	76.922	1	0	0	720.485	535.279	134.6	11992	8.90936	2084	1548.29	9383	6971.03	72.96	54.2051	66.3	49.2571
6	MN	1	1	69	168	62	160	86	3.8	1.4	227	1.3	43.1915	1	0	0	1007.96	895.962	112.5	8793	7.816	6954	6181.33	6084	5408	59.9	53.2444	20	17.7778
7	MN	1	1	63	156	70	168	89	5.1	1.9	315	0.93	63.9544	1	0	1	632.717	718.18	88.1	7076	8.03178	3640	4131.67	4345	4931.9	33.8	38.3655	29	32.9171
8	MN	1	1	57	158	76	135	68	5	1.9	485	0.66	95.7822	1	0	0	439.373	458.157	95.9	3424	3.57039	106	110.532	2444	2548.49	13.71	14.2961	14.5	15.1199
9	MN	1	1	63	176	63	110	60	5.5	2.6	168	0.87	68.8	0	0	1	723.665	568.026	127.4	1989.41	1.56155	125	98.1162	1522.3	1194.9	11.45	8.98744	20.3	15.9341
10	MN	1	1	67	160	67	176	96	5.6	1.9	273	0.94	62.1035	1	0	1	271.469	531.25	51.1	6942	13.5851	2285	4471.62	3621	7086.11	33.4	65.362	26.3	51.4677
11	LN(V)	1	0	37	155	46	121	83	4.7	2.3	266	0.47	116.171	1	0	0	483.257	565.875	85.4	2251	2.63583	221	258.782	1793.8	2100.47	11.88	13.911	18.3	21.4286
12	MN	1	0	81	150.3	42.4	138	56	5.4	2	241	0.62	68.5227	0	0	0	119.674	244.733	48.9	1140.13	2.33155	393	803.681	677.1	1384.66	8.77	17.9346	6.9	14.1104
13	MN	1	0	64	158	41.2	112	68	5.6	3.36	241	0.58	78.8646	0	0	0	32.6315	354.691	9.2	1034.71	11.2469	374	4065.22	694.4	7547.83	6.43	69.8913	11.8	128.261
14	LN(V)	1	1	80	156.6	47.6	133	89	6.2	2.1	187	2.11	24.3697	1	0	1	325.529	501.586	64.9	3113	4.79661	11800	18181.8	1582.2	2437.9	46.46	71.5871	21.1	32.5116
15	MN	1	1	52	154	70	150	110	5.3	2.1	533	0.62	105.301	1	0	1	301.361	309.406	97.4	3418	3.50924	255	261.807	2594.4	2663.66	35.35	36.2936	19	19.5072
16	FSGS	0	0	51	153	123	131	74	6.4	3.3	275	0.63	76.8944	0	0	0	246.665	409.063	60.3	7432	12.325	1390	2305.14	4711	7812.6	5.61	9.30348	15.8	26.2023
17	LN(V)	1	0	65	155	52	120	80	6.9	2.5	320	0.48	96.5744	0	0	0	26.5658	181.957	14.6	380.624	2.60701	18	123.288	217.9	1492.47	3.48	23.8356	0.7	4.79452
18	MN	1	0	79	150	39.5	117	48	5.5	3	230	0.53	81.935	1	0	0	92.9511	144.11	64.5	520.859	0.807533	86	133.333	382.9	593.643	3.28	5.08527	5.5	8.52713
19	MN	1	1	66	161	66.3	118	86	4.2	1.5	298	0.73	82.2465	0	0	1	166.38	208.496	79.8	3171	3.97368	886	1110.28	1956.7	2452.01	30.6	38.3459	11.1	13.9098
20	LN(non-V)	0	0	39	165	100	180	100	4.8	2	175	1	50.0969	0	0	0	639.713	847.302	75.5	4697	6.22119	2382	3154.97	4059.1	5376.29	18.67	24.7285	24.6	32.5828
21	MN	1	0	38	153	39	99	53	6.4	3.3	236	0.51	105.431	0	0	1	294.365	324.191	90.8	1236	1.36123	187	205.947	1521	1675.11	11.19	12.3238	13.3	14.6476
22	MN	1	1	76	168	62.3	143	85	5.6	3.3	266	0.97	57.8735	1	0	0	166.986	198.556	84.1	1291.56	1.53574	169	200.951	850.3	1011.06	10.1	12.0095	11	13.0797
23	RA	0	1	76	158	55.8	112	53	5.3	1.8	265	0.58	101.582	1	0	1	105.299	91.2471	115.4	3124	2.70711	169	146.447	2012.7	1744.11	20.32	17.6083	23.4	20.2773
24	DN	0	1	77	163	60	150	92	5	1.9	223	0.9	62.5803	1	1	0	76.5452	622.319	12.3	1052.3	8.55532	2346	19073.2	491.4	3995.12	6.86	55.7724	6	48.7805
25	LN(V)	1	1	69	158	50	130	60	4.4	1.9	251	1.05	54.5596	0	0		558.941	244.613	228.5	8206	3.59125	40	17.5055	6481	2836.32	31.86	13.9431	24.8	10.8534
26	MPGN	0	1	77	166.5	52.35	170	90	6.1	2.8	251	2.82	17.9393	1	0	1	332.525	342.104	97.2	9002	9.26132	21601	22223.3	5576	5736.63	107.42	110.514	64.2	66.0494
27	MN	1	1	52	170.3	69.3	150	100	5.7	2.9	190	1.1	56.2374	0	0	0	1120.53	399.761	280.3	10681	3.81056	534	190.51	7977	2845.88	82.6	29.4684	24.5	8.74063
28	MN	1	1	56	172	76.5	134	76	5.3	2.9	293	0.88	70.2761	0	0	0	738.929	273.273	270.4	16566	6.12648	329	121.672	12658	4681.21	70.2	25.9615	112	41.4201
29	FSGS	0	0	65	159	43.5	160	90	5.1	2.8	266	1.4	29.9417	1	0	1	318.533	361.149	88.2	8304	9.41497	396	448.98	7016	7954.65	30.01	34.0249	36	40.8163
30	MN	1	0	75	157	55	155	102	5	3	220	0.74	57.725	0	0	0	72.5511	142.537	50.9	1269.8	2.49469	174	341.847	743	1459.72	8.25	16.2083	4.5	8.84086
31	LN(V)	1	1	18	170.8	60.9	125	111	5.6	2	268	0.7	125.026	1	0	0	654.341	297.158	220.2	5724	2.59945	74	33.6058	4173.1	1895.14	17.37	7.88828	28.7	13.0336
32	MN	1	0	74	152.2	40.9	130	67	5.6	2.6	332	0.58	75.6461	0	0	0	82.9735	98.3098	84.4	2659	3.15047	270	319.905	2128	2521.33	6.68	7.91469	3.7	4.38389
33	MN	1	1	75	163	60	128	83	5.1	1.8	210	1.18	46.8835	0	0	0	45.1025	148.364	30.4	1967	6.47039	2153	7082.24	1210.4	3981.58	16.25	53.4539	15.1	49.6711
34	MN	1	1	66	162	70.1	136	72	7.4	4.53	295	0.8	74.4067	0	0	1	28.8085	117.586	24.5	947.072	3.8656	44	179.592	691.9	2824.08	5.19	21.1837	0	0
35	LN(V)	1	0	44	164	56.8	83	69	4.1	1.1	208	0.72	69.3192	0	0	1	465.449	254.344	183	5767	3.15137	873	477.049	3193	1744.81	25.48	13.9235	70	38.2514
36	LN(non-V)	0	0	42	145	52	119	68	4.7	2.7	155	0.62	82.7365	0	0	1	441.917	214.627	205.9	3470	1.68528	869	422.05	2992	1453.13	17.23	8.36814	27.7	13.4531
37	MN	1	1	39	160	57.1	130	68	6.7	4.07	196	0.72	97.1056	0	0	1	64.2495	180.476	35.6	453.052	1.27262	16	44.9438	328.7	923.315	4.7	13.2022	0.4	1.1236
38	MN	1	1	63	174	79	132	90	6.3	3.2	318	0.8	75.4068	0	0	0	59.0666	113.154	52.2	1313.38	2.51604	25	47.8927	911	1745.21	8.29	15.8812	6.3	12.069
39	MPGN	0	0	74	148.9	42.3	138	74	6.4	2.9	164	1.2	34.147	1	0	0	168.581	155.661	108.3	1435.23	1.32524	1219	1125.58	869.5	802.862	12.16	11.2281	21.3	19.6676
40	LN(non-V)	0	1	74	171	60	125	78	9.7	2.6	110	1.15	48.4	0	0	1	147.671	118.516	124.6	1844	1.47994	34053	27329.9	511.3	410.353	60.34	48.427	30.8	24.7191
41	LN(V)	0	1	50	158	44	108	75	4.4	0.7	224	0.83	77.3973	0	0	1	109.649	154.435	71	3555	5.00704	825	1161.97	1438.5	2026.06	22.35	31.4789	25.7	36.1972
42	MPGN	0	0	17	162	55	110	60	6.1	3.7	201	0.7	93.9226	1	0	1	151.389	327.682	46.2	456.521	0.98814	30	64.9351	311	673.16	2.56	5.54113	2.8	6.06061
43	FSGS	0	1	56	170	75.4	141	91	5.1	2.7	336	1.18	50.9839	1	0	1	350.969	178.247	196.9	12020	6.10462	56	28.4408	11341	5759.78	44.39	22.5444	35.6	18.0802
44	LN(non-V)	0	0	61	146	63.8	179	108	4.7	2.3	225	5.81	6.42758	1	0	1	541.133	307.812	175.8	18956	10.7827	431	245.165	17987	10231.5	211.32	120.205	137.7	78.3276
45	LN(non-V)	0	0	33	160	54.8	150	90	6.1	2.6	172	1	52.5573	1	0	1	305.813	356.425	85.8	5432	6.331	2619	3052.45	2960.4	3450.35	26.36	30.7226	29.4	34.2657
46	DN	0	1	59	155	49	137	98	5.8	2.8	262	1.15	51.6611	0	1	0	271.469	571.514	47.5	2954	6.21895	2314	4871.58	2007	4225.26	21.2	44.6316	2.7	5.68421
47	LN(V)	1	0	49	155	40	159	91	5.1	2	242	1	46.9202	0	0	1	146.478	207.771	70.5	6690	9.48936	5496	7795.74	4082.2	5790.35	41.56	58.9504	40.5	57.4468
48	RA	0	0	81	148	50	124	70	5.4	2.2	190	0.75	55.6409	0	0	0	29.0479	61.025	47.6	1592.31	3.3452	54	113.445	1057.7	2222.06	8.03	16.8697	0.9	1.89076
49	RA	0	0	63	152	55	121	74	5	2.8	391	0.54	85.6637	0	0	0	39.4701	65.4561	60.3	638.333	1.05859	92	152.57	379.4	629.187	7.92	13.1343	5.4	8.95522
50	MPGN	0	0	56	152	50.6	148	68	5.7	3	351	2.4	17.3287	0	0	0	130.982	254.829	51.4	3870	7.52918	37744	73431.9	1839.8	3579.38	105	204.28	29.4	57.1984
51	MCD	0	0	59	154	63	149	92	5.1	2.5	293	0.54	87.2917	0	0	0	73.2902	70.9489	103.3	1506.81	1.45867	154	149.08	959.6	928.945	13.28	12.8558	23.5	22.7493
52	LN(V)	1	0	69	157	46.5	220	110	7.1	1.9	251	1.8	22.3578	1	0	0	84.8887	142.91	59.4	3506	5.90236	425	715.488	1850.5	3115.32	25.18	42.3906	14	23.569
53	DN	0	1	58	162.5	67.4	140	90	4.6	1.8	231	1.14	52.4136	1	1	0	158.726	462.759	34.3	4213	12.2828	3051	8895.04	2746	8005.83	28.24	82.3324	15.7	45.7726
54	DN	0	1	48	172	78	140	80	7.4	4.3	177	0.81	80.4272	1	1	0	75.1125	350.993	21.4	72.6461	0.339468	10	46.729	38.5	179.907	2.28	10.6542	2.7	12.6168
55	MCD	0	1	79	166.8	66.6	130	82	3.8	1.7	208	1.97	26.3655	1	0	0	25.5006	77.2745	33	1775.05	5.37893	2339	7087.88	1377	4172.73	21.94	66.4848	6.9	20.9091
56	MN	1	1	61	172	103	152	64	4.3	1.7	307	1.7	33.3658	1	1	0	461.633	472.017	97.8	17799	18.1994	604510	618108	164960	168671	1324.9	1354.7	868	887.526
57	MPGN	0	1	78	163	61	184	80	6	3.1	266	1.16	47.2339	1	0	0	110.098	54.3696	202.5	3752	1.85284	65	32.0988	2679.8	1323.36	17.49	8.63704	30.7	15.1605
58	DN	0	0	35	152	65	182	87	5.2	2.5	410	0.82	64.2076	0	1	0	250.481	627.772	39.9	2560	6.41604	1146	2872.18	2056	5152.88	12.99	32.5564	12.5	31.3283
59	LN(V)	1	0	42	163.6	60.8	162	98	4.2	1.9	354	1.05	46.4935	1	0	1	166.784	172.297	96.8	5839	6.03202	5595	5779.96	3295.5	3404.44	26.75	27.6343	35	36.157
60	LN(non-V)	0	0	31	159	73.8	142	88	4.9	2.16	310	1.95	25.7708	1	0	0	605.369	339.142	178.5	9180	5.14286	636	356.303	5652.4	3166.61	53.44	29.9384	99.6	55.7983
61	FSGS	0	1	37	145.5	41.35	165	102	3.5	1.1	238	1.52	43.5302	1	0	0	158.951	205.896	77.2	5459	7.07124	26092	33797.9	2843.1	3682.77	67.7	87.6943	49.5	64.1192
62	MCD	0	0	54	152	57	116	70	3.6	1.4	493	0.51	95.3163	1	0	0	28.0407	44.2282	63.4	7498	11.8265	28	44.164	4982	7858.04	31.81	50.1735	24.3	38.3281
63	FSGS	0	0	68	157.9	58.2	200		4.9	2	278	0.89	48.5158	0	0	0	177.592	59.2962	299.5	34360	11.4725	162	54.0902	42993	14354.9	115.04	38.4107	42.5	14.1903
64	MN	1	1	55	163	58	110	80	4.8	2.5	350	1.21	49.8598	0	0	1	54.6641	87.7434	62.3	2651	4.25522	728	1168.54	1953	3134.83	18.29	29.3579	20	32.1027
65	MCD	0	0	50	156	71.6	167	90	4.5	1.4	500	0.6	81.5726	0	0	0	87.0204	56.5435	153.9	86.6713	0.0563167	283	183.886	13.6	8.83691	2.43	1.57895	18.3	11.8908
66	FSGS	0	1	43	166	61.5	137	87	3.7	1.5	308	0.82	81.9	1	0	0	112.285	70.3097	159.7	8699	5.44709	171	107.076	5300	3318.72	33.82	21.1772	23.3	14.5899
67	MPGN	0	1	55	164.9	71.1	135	85	6.1	4	188	0.8	78.4038	0	1	0	286.733	187.04	153.3	730.847	0.476743	116	75.6686	530.2	345.858	4.7	3.06588	6.3	4.10959
68	FSGS	0	1	63	165	63	130	80	5.8	2.8	260	1.8	31.0544	1	0	0	118.016	80.2286	147.1	3725	2.53229	0	2	3084	2096.53	22.19	15.085	32.6	22.1618
69	MCD	0	1	19	165	57.7	142	76	5	2.4	234	0.63	138.14	0	0	1	19.242	57.0979	33.7	3318	9.8457	23	68.2493	2258	6700.3	9.63	28.5757	0	0
70	LN(non-V)	0	0	33	145	47.9	132	80	5.6	3	241	0.9	58.9782	1	0	1	169.728	129.662	130.9	4249	3.24599	392	299.465	2984.4	2279.91	20.42	15.5997	52.2	39.8778
71	MN	1	0	65	157	52	113	53	5.4	3.3	223	0.44	106.219	0	1	0	63.7275	76.9656	82.8	133.452	0.161174	103	124.396	45.1	54.4686	5.64	6.81159	13.7	16.5459
72	MN	1	1	79	160.5	60	124	87	5.5	2.4	413	1.58	33.5623	1	1	0	124.039	151.083	82.1	1147.84	1.3981	112	136.419	746.1	908.77	14.87	18.1121	12.9	15.7125
73	LN(non-V)	0	0	76	148	49	165	82	6.3	1.8	205	1.14	35.8425	1	0	1	25.8223	42.1245	61.3	3171	5.17292	25	40.783	2334.1	3807.67	21.19	34.5677	36.9	60.1958
74	MN	1	1	57	162	58	127	76	6.4	3.9	220	0.8	77.6042	0	0	1	97.6127	37.9816	257	392.556	0.152746	141	54.8638	210.7	81.9844	11.98	4.66148	9.4	3.65759
75	DN	0	0	73	152	67	154	84	4.4	2	299	1.49	27.0525	1	1	1	134.131	195.526	68.6	6793	9.90233	1948	2839.65	5292	7714.29	43.6	63.5569	25.7	37.4636
76	MCD	0	1	46	177	84	108	62	4	1.2	697	0.93	69.9955	0	0	0	132.304	60.0565	220.3	4785	2.17204	243	110.304	3109	1411.26	32.84	14.9069	15.2	6.89968
77	DN	0	0	70	150	50	180	80	5.5	3	257	1.13	37.054	0	1	0	62.5056	168.479	37.1	1827	4.92453	12327	33226.4	1219.2	3286.25	25.44	68.5714	10.1	27.2237
78	LN(V)	1	0	27	154	81	160	90	4.4	2.3	377	6	7.84056	0	0	0	1402.28	294.349	476.4	61151	12.8361	478	100.336	62188	13053.7	619.8	130.101	0	0
79	DN	0	0	43	155	63	128	52	7	3.9	162	0.55	93.688	1	1	1	64.49	152.459	42.3	595.651	1.40816	70	165.485	379.1	896.217	4.5	10.6383	5.6	13.2388
80	LN(V)	1	0	64	141	41.3	160	84	4.6	2.3	313	1.61	25.811	0	0	0	72.274	56.7745	127.3	2046	1.60723	2438	1915.16	1475	1158.68	46.16	36.2608	9.8	7.69835
81	MPGN	0	0	24	155	42	110	65	7.1	4.3	196	0.6	100.7	1	0	0	91.7434	57.8094	158.7	734.228	0.462652	0	2	526.2	331.569	4.72	2.97417	5.3	3.33963
82	MCD	0	0	28	161	53	117	75	4.7	1.3	407	0.56	103.895	0	0	0	144.519	41.9139	344.8	24596	7.13341	439	127.32	25353	7352.96	110.2	31.9606	194	56.2645
83	FSGS	0	1	45	178	82.4	140	78	7.4	4.3	177	1	65.0623	1	0	1	19.1258	42.9794	44.5	430.145	0.966619	145	325.843	298.1	669.888	5.42	12.1798	1.3	2.92135
84	MCD	0	1	50	170	59	123	85	4.3	1.2	345	0.94	67.5454	0	0	0	63.5173	30.0887	211.1	7193	3.40739	93	44.0549	5496	2603.51	85	40.2653	57	27.0014
85	RA	0	0	50	156.6	57.3	132	87	6.1	4.1	233	1.11	41.6158	0	0	0	13.3573	44.3765	30.1	556.333	1.84828	17444	57953.5	178.2	592.027	19.5	64.7841	1.1	3.65449
86	MPGN	0	1	56	164	64.8	138	68	6.5	3.1	307	1.68	34.6404	1	0	0	20.3123	37.4766	54.2	1429.59	2.63761	1615	2979.7	918.8	1695.2	14.8	27.3063	2.2	4.05904
87	MCD	0	0	19	150.4	52.5	118	60	3.8	1.7	481	0.56	116.125	0	0	0	28.974	30.8234	94	5753	6.12021	91	96.8085	4406	4687.23	13.9	14.7872	13	13.8298
88	MCD	0	1	57	183	91	128	68	4.2	1	410	1.03	58.8602	0	0	0	97.3089	21.5476	451.6	28347	6.27702	9	1.99291	23178	5132.42	96.7	21.4128	94	20.8149
89	MCD	0	1	16	167	55.6	94	58	4.5	1	678	0.71	127.334	0	0	0	80.178	26.7885	299.3	46513	15.5406	689	230.204	32032	10702.3	152.78	51.0458	90.1	30.1036
90	DN	0	0	62	156	61.9	163	79	7.4	4	194	0.69	65.8156	0	1	1	39.8288	55.8609	71.3	718.335	1.00748	156	218.794	463.8	650.491	2.69	3.77279	5.8	8.13464
91	FSGS	0	0	69	146.3	44.2	150	90	6	2.6	365	1.05	40.3195	1	0	1	3.42564	16.9586	20.2	1267.91	6.27677	75	371.287	828	4099.01	6.12	30.297	8.6	42.5743
92	LN(non-V)	0	0	15	160	51	110	50	7.6	4.1	176	0.62	111.181	0	1	1	88.6783	98.3129	90.2	100.374	0.111279	36	39.9113	77.4	85.8093	0.68	0.75388	0	0
93	DN	0	1	78	170	65	159	70	4.8	2	283	3.75	13.0852	0	1	0	23.0367	60.9437	37.8	4112	10.8783	21048	55682.5	1962.6	5192.06	42.82	113.28	8.4	22.2222
94	RA	0	0	63	148	52.8	130	89	7.4	3.2	195	2.57	15.5442	0	0	0	20.7666	23.5449	88.2	377.49	0.427993	600	680.272	229	259.637	27.92	31.6553	11.9	13.4921
95	LN(non-V)	0	1	21	171	58	130	80	6.1	3.5	113	1.11	72.234	1	0	1	132.467	36.1932	366	453.69	0.123959	48	13.1148	195.1	53.306	16.88	4.61202	19.9	5.43716
96	LN(non-V)	0	0	38	155	48	139	83	5.1	2.54	367	3.77	11.8176	0	0	0	80.1223	48.9147	163.8	7593	4.63553	0	2	6191	3779.61	55.16	33.6752	83.2	50.7937
97	FSGS	0	1	39	167	102	136	85	4.5	1.79	496	1.02	66.3373	0	0	0	64.9089	18.2585	355.5	30018	8.44388	379	106.61	24580	6914.21	176.21	49.5668	177.7	49.9859
98	DN	0	1	60	161	58	119	69	5.2	2.2	298	1.73	32.8889	0	1	0	32.5796	53.1479	61.3	3378	5.5106	2316	3778.14	2897	4725.94	23.02	37.553	9.7	15.8238
99	RA	0	1	66	162.5	58	103	66	5.9	4.1		0.75	79.8501	1	1	0	5.76788	14.4922	39.8	572.686	1.43891	0	2	382.7	961.558	10.48	26.3317	2.9	7.28643
100	FSGS	0	1	40	154	67	120	79	6.6	4.3	185	0.86	79.3723	0	0	0	9.86032	5.84835	168.6	1267.54	0.751803	0	2	1109.3	657.948	5.17	3.06643	5.9	3.49941
101	MCD	0	1	51	176	107	108	73	3.4	1.4	485	1.61	37.2788	1	0	0	8.8702	5.35317	165.7	5145	3.10501	17	10.2595	3842	2318.65	53.9	32.5287	26.5	15.9928
102	FSGS	0	0	54	161.5	46.6	151	82	5.8	3.1	199	1.08	41.9453	0	0	1	6.78666	4.20487	161.4	1003.54	0.621775	28	17.3482	708.1	438.724	13.62	8.43866	9.8	6.07187
103	FSGS	0	0	53	160	75.4	136	78	7.1	4.24	198	1.21	37.2402	0	0	0	2.26448	4.4142	51.3	496.332	0.967508	258	502.924	357.3	696.491	6.1	11.8908	2.5	4.87329
104	RA	0	0	72	155	56	130	80	6	3.1	276	6.04	5.87405	0	0	0	0.735138	2.22096	33.1	756.945	2.28684	1256	3794.56	411.4	1242.9	42.59	128.671	5.2	15.71
105	DN	0	0	29	169	64	190	130	5.7	2.2	300	4.83	9.73867	0	1	0	40.141	31.9086	125.8	9362	7.44197	17900	14228.9	5556	4416.53	152.1	120.906	34.2	27.186
