# Supplementary material for: Urinary Podocalyxin as a Biomarker to Diagnose Membranous Nephropathy
Source: PLoS One. 2016 Sep 26;11(9):e0163507. doi: 10.1371/journal.pone.0163507 (PMC5036798; doi:10.1371/journal.pone.0163507)
Supplement: S3 Dataset — (XLSX) [file pone.0163507.s005.xlsx]

## Sheet: Sheet1
dummy ID	diagnosis	MN	male	age	height	weight	SBP	DBP	TP	Alb	Tchol	Cre	eGFR	microhematuria	DM	positive ANA	uPCX	uPCXμgg	UCr	UTP	UTPgg	β2MG	β2MGμgg	Ualb	Ualbmgg	α1MG	α1MGmgg	NAG	NAGIUg
1	MN	1	0	71	153	65.7	135	81	4.6	1.82	293	0.3	157.458	0	0	1	68.1838	239.241	28.5	1066.39	3.74173	13	45.614	744.7	2612.98	5.12	17.9649	13.6	47.7193
2	MN	1	1	87	156	54	128	74	5.2	2.5	210	0.48	120.194	0	0	0	68.8044	279.693	24.6	228.646	0.929454	99	402.439	152.1	618.293	3.11	12.6423	8.1	32.9268
3	MCD	0	1	65	165	54.4	159	98	5.6	2.98	272	0.52	119.726	0	0	1	25.6708	155.581	16.5	1057.21	6.40731	1094	6630.3	523.4	3172.12	0.09	0.545455	1.9	11.5152
4	MN	1	0	71	151	36	99	50	4.8	1.5	352	0.43	106.199	0	0	1	74.9238	114.039	65.7	5319.7	8.09695	349	531.202	2960.7	4506.39	25.73	39.1629	19.6	29.8326
5	unknown	0	0	64	152.9	52.9	130	60	4.9	2.1	424	0.47	99.2653	0	0	0	100.771	83.8364	120.2	9300.05	7.73714	2126	1768.72	5275	4388.52	31.79	26.4476	17.2	14.3095
6	MN	1	0	78	148.3	50.8	130	68	5.2	1.96	350	0.47	93.7864	0	0	1	26.1477	256.35	10.2	924.329	9.06205	57	558.824	559.9	5489.22	4.63	45.3922	3.5	34.3137
7	MN	1	0	69	156	50.6	158	97	4.6	2.5	413	0.49	92.8158	1	0	0	148.187	220.845	67.1	2217.4	3.30461	170	253.353	1410.9	2102.68	16.36	24.3815	14.7	21.9076
8	MN	1	1	69	154	53.6	142	75	4.4	2.2	181	0.66	90.6715	0	0	0	70.9574	217.661	32.6	1039.6	3.18897	78	239.264	641.9	1969.02	4.43	13.589	6.6	20.2454
9	MN	1	0	70	151	38	144	76	4	1.83	412	0.5	90.4128	1	0	1	184.762	867.426	21.3	1223.12	5.74234	69	323.944	791.7	3716.9	5.76	27.0423	5.5	25.8216
10	MN	1	0	61	153	50	119	71	5.5	2.6	305	0.52	90.105	1	0	0	491.423	308.489	159.3	4347.54	2.72915	280	175.769	2930.8	1839.8	28.55	17.9222	46.1	28.9391
11	IgA	0	1	66	157	72	154	79	6	2.9	288	0.69	87.4766	1	0	0	149.244	150.904	98.9	3451.17	3.48955	95	96.0566	2279	2304.35	21.14	21.3751	34.3	34.6815
12	MN	1	1	63	155.4	59.5	125	77	5.6	2.5	361	0.71	85.924	0	0	1	146.062	371.659	39.3	4105.87	10.4475	51	129.771	2492.2	6341.48	8.89	22.6209	7.8	19.8473
13	MN	1	0	63	155	51	102	78	5.6	2.4	506	0.55	83.9612	1	0	1	283.04	299.513	94.5	5187.46	5.48937	194	205.291	2712	2869.84	21.42	22.6667	31.9	33.7566
14	MN	1	1	75	162.5	52	119	72	4.1	1.6	369	0.7	83.0084	1	0	1	227.085	652.545	34.8	2098.5	6.03018	63	181.034	1081.1	3106.61	8.78	25.2299	8.7	25
15	amyloidosis	0	1	72	167	47	114	60	4.7	1.4	200	0.71	82.6934	1	0	0	423.662	1648.49	25.7	3703.86	14.4119	1205	4688.72	1743.8	6785.21	21.49	83.6187	20.8	80.9339
16	MN	1	1	78	158	52	129	72	5.2	2.4	254	0.7	82.0792	1	0	1	385.498	751.458	51.3	4891.95	9.53596	349	680.312	3027.5	5901.56	17.87	34.8343	16.7	32.5536
17	MN	1	1	71	165	45	106	73	6.1	2.7	181	0.72	81.7653	0	0	1	412.277	794.367	51.9	2807.36	5.40916	77	148.362	1992.5	3839.11	13.49	25.9923	29.3	56.4547
18	FSGS	0	1	63	157.8	57.8	136	68	4.7	1.4	469	0.75	80.9234	0	0	1	98.1191	122.956	79.8	1314.94	1.6478	105	131.579	793.6	994.486	12.43	15.5764	23.5	29.4486
19	LN(V)	1	0	60	144	63.75	120	70	4.6	1.6	450	0.58	80.339	1	0	1	39.5536	193.89	20.4	1059.04	5.19139	62	303.922	689.5	3379.9	7.9	38.7255	4	19.6078
20	MN	1	1	75	158	68	137	64	5.9	2.5	215	0.73	79.2837	0	0	0	49.4866	149.959	33	1760.78	5.3357	155	469.697	1289.1	3906.36	13.81	41.8485	20.1	60.9091
21	MN	1	1	65	162.8	64.6	121	75	5.4	2.8	214	0.77	77.9246	0	0	1	280.068	272.175	102.9	2873.39	2.79241	255	247.813	1653.2	1606.61	16.26	15.8017	9.3	9.0379
22	MN	1	1	63	162	60	118	90	4.9	2.4	297	0.78	77.5246	1	0	0	804.391	365.466	220.1	9357.99	4.2517	208	94.5025	6327	2874.6	51.05	23.194	20	9.08678
23	MN	1	1	68	169	64	174	150	5.2	2.5	261	0.77	76.922	1	0	0	692.219	953.47	72.6	2331.86	3.21192	239	329.201	1456.3	2005.92	19.63	27.0386	9.1	12.5344
24	MN	1	1	64	168	62.1	133	88	5.4	2.6	214	0.79	76.1069	0	0	0	623.902	471.225	132.4	5026.26	3.79627	817	617.069	3290.2	2485.05	39.05	29.494	8.6	6.49547
25	MN	1	1	68	166	68.9	146	92	5.3	2.5	334	0.78	75.8438	0	0	1	30.8492	37.8982	81.4	1274.91	1.56622	84	103.194	740.6	909.828	8.79	10.7985	18.7	22.973
26	MN	1	1	65	160	67	132	82	5.4	2.7	233	0.79	75.769	0	0	0	249.52	307.291	81.2	7369.33	9.07553	1055	1299.26	4919.5	6058.5	28.73	35.3818	17.8	21.9212
27	MCD	0	1	63	162	58.65	133	78	6.4	2.7	473	0.8	75.4068	0	0	0	8.12154	4.36642	186	5871.04	3.15647	36	19.3548	4083.8	2195.59	26.49	14.2419	32.2	17.3118
28	MN	1	1	67	160	65.8	164	95	5.6	2.9	288	0.83	71.1618	0	0	0	992.292	840.214	118.1	5403.15	4.57506	1107	937.341	3402.6	2881.12	33.08	28.0102	27.3	23.116
29	FSGS	0	1	64	170	66	145	84	5.1	2.3	444	0.86	69.3564	1	0	1	238.857	107.982	221.2	11398.1	5.15286	203	91.7722	742.7	335.759	31.91	14.4259	43.5	19.6655
30	MN	1	0	69	145	44	120	80	4.5	1.7	322	0.64	69.3004	0	0	1	96.5797	377.265	25.6	910.685	3.55736	148	578.125	489.1	1910.55	7.13	27.8516	4.2	16.4062
31	MN	1	1	79	164	57.4	150	75	5.1	2	264	0.82	68.7813	1	0	1	423.662	486.408	87.1	7810.78	8.9676	5848	6714.12	4509.5	5177.38	81.1	93.1114	22.5	25.8324
32	MN	1	1	64	173.5	73	190	103	4.9	2.3	299	0.88	67.6338	0	0	1	53.6911	66.4493	80.8	2567.28	3.17733	101	125	1431.7	1771.91	8.79	10.8787	19.1	23.6386
33	MCD	0	1	71	167	60	104	63	3.4	1.3	630	0.86	67.3208	0	0	0	24.7839	22.8423	108.5	1077.47	0.993062	201	185.253	497.2	458.249	18.08	16.6636	29	26.7281
34	MCD	0	1	63	167.5	76	140	80	4.5	1.8	348	0.89	67.1055	0	0	0	21.9348	47.8925	45.8	1729.35	3.77587	52	113.537	1129.5	2466.16	10.54	23.0131	2.9	6.33188
35	amyloidosis	0	1	81	162.2	60.3	120	60	4.9	2.5	295	0.85	65.6572	0	0	1	61.2689	84.3925	72.6	3116.14	4.29221	103	141.873	2055.4	2831.13	13.22	18.2094	11.4	15.7025
36	MCD	0	0	60	152.4	47.4	147	79	5	1.9	395	0.7	65.4003	0	0	1	60.2759	38.3191	157.3	3350.64	2.1301	269	171.011	1929.9	1226.89	26.98	17.1519	16.5	10.4895
37	MN	1	0	61	148	54.6	128	76	4.4	1.6	512	0.7	65.0907	1	0	1	299.359	603.547	49.6	5558.54	11.2067	1472	2967.74	3199.4	6450.4	27.09	54.6169	19.2	38.7097
38	MCD	0	1	71	165	68	170	89	5.8	2.63	281	0.9	64.0544	1	0	1	10.4616	21.7951	48	1050.58	2.1887	4	8.33333	696.4	1450.83	7.88	16.4167	5.6	11.6667
39	MN	1	1	64	161	72	126	79	5.8	2.3	169	0.93	63.666	0	0	0	130.777	252.954	51.7	2887.18	5.58449	139	268.859	1782.4	3447.58	8.6	16.6344	8.3	16.0542
40	MN	1	1	71	157	60	134	72	4.9	2.5	254	0.91	63.2848	1	0	0	814.742	931.134	87.5	4695.99	5.36685	260	297.143	4280.6	4892.11	22.72	25.9657	13.5	15.4286
41	FSGS	0	1	76	162	53.6	138	72	5.2	2.56	309	0.9	62.8155	1	0	1	24.6131	30.2744	81.3	4324.49	5.31918	30	36.9004	3491.5	4294.59	15.95	19.6187	10	12.3001
42	MCD	0	0	70	152	47	141	91	4.4	1.1	572	0.7	62.5699	1	0	1	59.5928	25.4997	233.7	22148.3	9.47724	250	106.975	14464	6189.13	86.46	36.9961	56.7	24.2619
43	MCD	0	0	68	148.5	49.9	127	65	5.1	2	351	0.71	62.1211	0	0	0	12.3531	39.9776	30.9	2572.7	8.32589	15	48.5437	1736.5	5619.74	5.68	18.3819	3	9.70874
44	MN	1	1	72	156.2	45.7	162	78	5.1	1.8	410.2	0.93	61.5498	0	0	1	56.8919	326.965	17.4	1270.78	7.30333	51	293.103	784.5	4508.62	3.48	20	2.9	16.6667
45	MN	1	1	68	157.4	57.1	161	85	5.1	1.4	253	0.99	58.4315	0	0	1	430.255	572.909	75.1	8211	10.9334	13432	17885.5	4544.7	6051.53	87.57	116.605	123.9	164.98
46	MN	1	1	71	163.4	60.4	162	88	4.9	2.2	344	0.98	58.3565	1	0	1	427.041	402.111	106.2	4979.68	4.68897	436	410.546	2648.4	2493.79	26.52	24.9718	24.3	22.8814
47	others	0	1	67	164	63	150	85	5.5	2.9	272	1	58.0388	1	0	0	240.314	814.623	29.5	2171.05	7.35949	1558	5281.36	1131.4	3835.25	14.39	48.7797	11.8	40
48	amyloidosis	0	1	86	158.1	53.1	133	45	5.5	2.5	287	0.95	57.1441	0	0	1	136.379	193.172	70.6	3728.54	5.28122	671	950.425	2127.8	3013.88	26.1	36.9688	20.3	28.7535
49	MN	1	1	60	161	46	122	82	4.4	1.1	304	1.05	56.7925	1	0	1	51.2146	29.4168	174.1	14238.1	8.1781	331	190.121	7298	4191.84	53.57	30.7697	32.6	18.7249
50	MCD	0	1	70	160	61.65	123	72	5.4	2.6	0	1.01	56.6932	0	0	0	32.209	32.0169	100.6	5992.96	5.95721	225	223.658	4156	4131.21	28.16	27.992	16.7	16.6004
51	MN	1	1	79	155	56	145	107	5.1	1.6	354	0.98	56.5954	0	0	0	131.375	129.69	101.3	1523	1.50346	500	493.583	1010.6	997.631	11.22	11.076	12	11.846
52	MCD	0	0	66	156	61.4	122	75	4	1.5	413	0.78	56.5309	1	0	0	74.6694	54.3445	137.4	9348.53	6.80388	170	123.726	5566	4050.95	33.9	24.6725	27.1	19.7234
53	MN	1	1	69	163	66	130	84	5.1	2.3	258	1.02	56.3175	0	0	0	496.725	440.75	112.7	9495.13	8.42514	3482	3089.62	4965	4405.5	57.1	50.6655	13.3	11.8012
54	FSGS	0	1	67	170	60	150	80	5.2	2.7	278	1.03	56.192	1	0	0	332.161	281.016	118.2	9978.96	8.44243	1085	917.936	6174	5223.35	30.25	25.5922	83	70.22
55	MN	1	1	65	152.9	58	153	77	5.1	2.7	215	1.05	55.5027	1	0	0	556.075	301.887	184.2	8587.69	4.66215	1766	958.74	5560	3018.46	49.25	26.7372	73.8	40.0651
56	MCD	0	1	75	164	56	179	95	5.6	2.6	204	1.02	54.9858	0	0	1	28.9859	103.153	28.1	1565.91	5.57265	43	153.025	988.2	3516.73	8.55	30.427	6.6	23.4875
57	MN	1	1	65	172.1	74	115	79	6.2	1.9	247	1.06	54.9302	1	0	1	941.528	813.064	115.8	4754.12	4.10546	279	240.933	2645.7	2284.72	27.76	23.9724	6.2	5.35406
58	MN	1	1	78	168	55.9	167	84	4.9	2.2	327	1.02	54.3703	1	0	0	206.009	326.48	63.1	4670.94	7.40243	97	153.724	2813.9	4459.43	15.14	23.9937	16.3	25.832
59	LN(non-V)	0	0	62	152	69.3	143	92	4.6	1.9	322	0.83	53.7723	0	0	1	440.083	918.754	47.9	2529.39	5.28056	1606	3352.82	1290	2693.11	9.86	20.5846	20.1	41.9624
60	unknown	0	1	74	160	66	155	80	5.9	2.7	251	1.05	53.475	1	0	0	254.903	132.555	192.3	4748.13	2.46913	3131	1628.19	2912.7	1514.66	77.13	40.1092	87.2	45.3458
61	amyloidosis	0	0	69	146.2	45.6	160	100	5	2.1	422	0.82	52.8426	1	0	0	102.653	202.471	50.7	10238.7	20.1946	3267	6443.79	4940	9743.59	45.68	90.0986	43	84.8126
62	IgA	0	1	63	165.1	67.5	133	82	4.4	2.4	246	1.11	52.6996	1	0	0	133.024	300.28	44.3	1587.45	3.58341	839	1893.91	1034.4	2334.99	16.18	36.5237	12.4	27.991
63	MN	1	1	60	170.7	72.6	150	80	3.6	1.7	433	1.14	51.9061	1	0	0	718.043	472.396	152	3890.42	2.55949	372	244.737	2505	1648.03	26.99	17.7566	20.7	13.6184
64	IgA	0	1	72	168	91.6			5	2.4	365	1.1	51.2228	1	0	0	626.471	614.188	102	11861.1	11.6286	10505	10299	7551	7402.94	81.1	79.5098	84.1	82.451
65	amyloidosis	0	1	74	159.5	61	104	59	5.1	2.3	217	1.1	50.8216	0	0	0	6.15775	38.9731	15.8	832.092	5.26641	10	63.2911	522.1	3304.43	4.95	31.3291	2.6	16.4557
66	MCD	0	1	71	163	66	128	62	4.6	1.2	512	1.12	50.425	1	0	1	9.06451	27.8053	32.6	1699.78	5.21405	38	116.564	1250.5	3835.89	11.89	36.4724	8.4	25.7669
67	MN	1	1	69	152.6	60.7	150	80	4.8	1.5	541	1.14	49.8653	1	0	0	138.8	45.5083	305	15523.3	5.08961	27	8.85246	11061	3626.56	74.11	24.2984	22.3	7.31148
68	MN	1	0	79	154	53	165	79	4.7	2.4	268	0.85	48.8701	1	0	0	333.569	267.069	124.9	4103.72	3.28561	1212	970.376	2508.6	2008.49	25.71	20.5845	17.4	13.9311
69	FSGS	0	1	73	160	55.8	135	80	5	1.6	205	1.16	48.1405	0	0	0	118.787	191.592	62	5896.09	9.50982	25311	40824.2	2913.8	4699.68	61.7	99.5161	12.4	20
70	MCD	0	1	78	159	53	143	85	4.8	1.3	591	1.15	47.6834	1	0	0	72.0388	33.8528	212.8	19182.4	9.01431	56	26.3158	10945	5143.33	68.21	32.0536	33.9	15.9305
71	MN	1	1	69	157	69	165	99	6.4	2.2	279	1.2	47.1441	1	0	0	501.74	208.018	241.2	8164.9	3.38512	97	40.2156	4878.2	2022.47	51.78	21.4677	64	26.534
72	LN(non-V)	0	1	71	150	49	124	68	6.1	2.07	188	1.2	46.7591	1	0	1	426.111	424.836	100.3	5060.46	5.04532	3407	3396.81	2839.7	2831.21	48.35	48.2054	36.1	35.992
73	MN	1	0	75	151	56	154	78	6.2	2.4	297	0.93	44.9555	1	0	0	69.4697	237.098	29.3	2865.13	9.77858	431	1470.99	2439.4	8325.6	15.31	52.2526	9.4	32.0819
74	MN	1	1	74	169	69.2	170	110	4.4	1.8	346	1.24	44.5789	0	0	0	825.771	686.997	120.2	12794.7	10.6445	12263	10202.2	6739	5606.49	81.94	68.1697	193	160.566
75	LN(non-V)	0	0	16	165.7	63.7	107	64	6.7	2.9	149	0.41	171.585	0	0	1	1460.25	1437.26	101.6	4114.28	4.04949	313	308.071	2983	2936.02	13.66	13.4449	23.6	23.2283
76	unknown	0	1	69	169	60	148	86	4.3	2	440	1.31	42.8309	1	0	0	430.482	138.597	310.6	13732.5	4.4213	65	20.9272	8492	2734.06	80.78	26.0077	79.8	25.6922
77	MCD	0	1	77	158	69.4	128	70	4.8	1.4	209	1.3	41.8528	0	0	1	63.5201	134.862	47.1	3982.74	8.45593	308	653.928	2334	4955.41	20.87	44.31	21.1	44.7983
78	IgA	0	1	64	158	53.4	138	78	5.4	2.1	250	1.38	41.3428	1	0	0	83.2329	101.257	82.2	3547.92	4.3162	822	1000	2297	2794.4	21.53	26.1922	21.5	26.1557
79	unknown	0	1	87	154	41	206	155	4.4	2	300	1.32	39.7422	0	0	0	7.30734	26.8652	27.2	818.201	3.00809	212	779.412	419.1	1540.81	3.58	13.1618	3.2	11.7647
80	FSGS	0	0	85	152	59.8	143	69	4.7	2.5	206	1.02	39.2007	1	0	0	140.046	158.066	88.6	13032.6	14.7095	815	919.865	9167	10346.5	35.2	39.7291	42	47.4041
81	MN	1	1	67	161	55.8	150	65	5.9	1.4	233	1.45	38.6529	0	0	1	202.56	176.293	114.9	7762.34	6.75573	2154	1874.67	4454.9	3877.2	36.45	31.7232	45.7	39.7737
82	IgA	0	1	77	170.3	55.2	97	47	4.5	1.6	374	1.4	38.5936	1	0	1	4.05897	21.363	19	652.515	3.43429	31	163.158	374.9	1973.16	5.71	30.0526	9.9	52.1053
83	MPGN	0	1	67	159	50	149	91	6.2	2.9	140	1.55	35.9332	1	0	0	166.104	179.961	92.3	10588.6	11.472	27091	29351	6000	6500.54	127.57	138.212	54	58.5049
84	amyloidosis	0	1	74	160	42.7	111	52	4.6	1.6	171	1.55	34.9228	1	0	1	47.2754	111.762	42.3	1578.2	3.73097	11346	26822.7	784.2	1853.9	38.36	90.6856	13.4	31.6785
85	MN	1	1	73	159	59.2	148	85	4.6	1.6	367	1.75	30.7004	0	0	0	157.089	137.316	114.4	5481.94	4.79191	10827	9464.16	4311.3	3768.62	54.58	47.7098	37.3	32.6049
86	MN	1	0	35	164	55.5	98	70	6.7	2.4	181	0.47	118.038	0	0	1	107.489	183.743	58.5	223.54	0.38212	81	138.462	118.6	202.735	2.31	3.94872	5.3	9.05983
87	MN	1	1	74	168	64	140	80	5.2	1.82	487	1.8	29.6527	1	0	1	494.487	390.281	126.7	17930.1	14.1516	10995	8677.98	11019	8696.92	94.59	74.6567	122.6	96.764
88	MCD	0	1	25	160	52.8	131	76	3.7	1.49	515	0.7	113.777	0	0	0	149.577	507.042	29.5	2094.56	7.10019	48	162.712	1387.7	4704.07	7.02	23.7966	4	13.5593
89	MN	1	1	73	167	69.2	110	75	3.9	1.5	268	1.86	28.7198	1	0	1	49.6258	66.3446	74.8	5301.91	7.08811	450	601.604	3221.1	4306.28	32.02	42.8075	18.7	25
90	MCD	0	1	69	160	68.7	140	85	5.8	2.12	278	1.9	28.5165	1	0	0	35.206	46.2021	76.2	11710.4	15.3679	6556	8603.67	7211	9463.25	52.59	69.0157	70.9	93.0446
91	MN	1	0	35	158	56	134	70	5.8	2.99	302	0.5	110.313	0	0	1	382.484	741.248	51.6	1500.3	2.90755	88	170.543	938.2	1818.22	7.63	14.7868	6	11.6279
92	MCD	0	1	17	172	57	132	76	5.3	2.56	378	0.8	109.82	0	0	0	81.0073	62.5539	129.5	10131.4	7.82345	202	155.985	6953	5369.11	32.94	25.4363	22.3	17.2201
93	LN(V)	1	0	25	150	50.3	110	78	5.3	2	317	0.55	109.466	0	0	1	1692.09	905.346	186.9	22043.5	11.7943	3588	1919.74	10691	5720.17	64.54	34.5318	68.9	36.8646
94	FSGS	0	0	66	155	58	144	86	6	2.71	298	1.5	27.6435	1	0	0	286.28	128.319	223.1	24301.6	10.8927	5470	2451.82	15428	6915.28	165.21	74.052	65.5	29.359
95	MCD	0	0	37	158	49	118	64	5.3	1.9	402	0.51	106.241	0	0	1	162.083	106.423	152.3	42064.9	27.6197	640	420.223	23055	15137.9	96.8	63.5588	93	61.0637
96	others	0	1	74	167	69.2	165	82	4.8	1.6	373	1.95	27.1665	1	0	1	2.17617	1.29688	167.8	8242.8	4.91228	209	124.553	5779	3443.98	27.46	16.3647	32.8	19.5471
97	MCD	0	1	31	158	46	106	71	4.8	2.2	334	0.72	103.719	0	0	0	10.187	28.3761	35.9	1490.67	4.15229	36	100.279	820.8	2286.35	4.92	13.7047	2.6	7.24234
98	LN(non-V)	0	1	16	182	69			5.5	2.7	182	0.86	103.247	1	0	0	1047.81	454.189	230.7	10051	4.35675	543	235.371	6491	2813.61	49.16	21.3091	17.1	7.41222
99	MCD	0	0	72	153	54.5	130	90	4.1	1.1	332	1.52	26.5739	0	0	0	10.0239	25.0597	40	1901.67	4.75419	61	152.5	1070	2675	13.63	34.075	16.6	41.5
100	MN	1	1	78	171	57.7	131	72	5.4	1.7	200	0.57	102.765	0	1	0	948.047	847.985	111.8	3575	3.19768	485	433.81	1613.9	1443.56	23.88	21.3596	67.9	60.7335
101	MCD	0	1	43	171.8	65	126	80	4.6	1.9	445	0.68	100.515	0	0	0	17.9838	49.679	36.2	2045.96	5.65182	43	118.785	1436.6	3968.51	14.05	38.8122	9.8	27.0718
102	MN	1	1	40	162	65	144	87	5.2	2.2	352	0.7	99.4199	1	0	1	2876.49	1381.6	208.2	33481.1	16.0812	2943	1413.54	19824	9521.61	149.39	71.7531	45	21.6138
103	MN	1	0	45	162	52.6	135	80	4.9	1.8	324	0.52	98.3256	0	0	1	447.598	555.333	80.6	7303.22	9.06107	322	399.504	4077.3	5058.68	21.88	27.1464	34.3	42.5558
104	MPGN	0	1	64	170.7	71.8	161	81	6	2.6	200	2.22	24.5764	1	0	0	548.047	426.164	128.6	20092.7	15.6242	10541	8196.73	10212	7940.9	178.96	139.16	157.9	122.784
105	LN(non-V)	0	0	38	162	49.5	120	60	6.4	1.8	168	0.56	95.1767	1	0	0	262.204	108.483	241.7	6749.32	2.79244	6676	2762.1	3224.4	1334.05	86.77	35.8999	73.5	30.4096
106	MN	1	1	67	162	59.8	120	75	5.2	2.33	413	2.2	24.4967	1	0	0	100.353	329.026	30.5	1907.62	6.25449	986	3232.79	1087.1	3564.26	11.59	38	11.5	37.7049
107	MCD	0	0	49	157.7	55	110	70	5.1	2.2	486	0.53	93.9728	1	0	1	624.636	458.617	136.2	7186.87	5.2767	169	124.082	4486	3293.69	25.4	18.649	21	15.4185
108	MPGN	0	1	76	153	56.9	146	82	5.7	2.88	126	2.15	24.2282	0	0	1	24.513	58.5035	41.9	2343.88	5.59399	1361	3248.21	1319.6	3149.4	22.44	53.5561	9	21.4797
109	MCD	0	1	59	161	68	113	78	3.6	0.8	454	0.69	90.3371	0	0	0	75.8362	30.1296	251.7	24542.2	9.75059	135	53.6353	17671	7020.66	82.83	32.9082	13	5.16488
110	MCD	0	1	35	170	68.6	126	77	4.1	1.12	619	0.8	89.2635	1	0	1	4.59644	17.0238	27	400.09	1.48182	18	66.6667	236.8	877.037	3.43	12.7037	1.9	7.03704
111	MCD	0	0	38	160	68.6	136	79	4	1.34	468	0.6	88.2573	0	0	0	65.4292	19.5428	334.8	21770.2	6.50246	424	126.643	15196	4538.83	88.42	26.4098	35	10.454
112	MN	1	1	53	168	53.5	170	110	4.8	1.9	415	0.74	86.2969	1	0	0	122.62	469.807	26.1	1704.51	6.5307	57	218.391	1053	4034.48	5.83	22.3372	10.5	40.2299
113	MN	1	0	54	158	90	133	81	4.9	2.6	252	0.56	86.0462	1	0	0	202.56	243.755	83.1	225.941	0.271891	82	98.6763	124.1	149.338	4.53	5.45126	11.7	14.0794
114	MCD	0	0	36	159	56	122	82	4.5	1.6	409	0.63	84.9784	0	0	1	12.6217	25.3957	49.7	1547.7	3.11407	68	136.821	918.9	1848.89	5.67	11.4085	3.6	7.24346
115	IgA	0	0	24	165.5	87.8	116	73	5	2.2	303	0.71	83.7624	1	0	0	629.776	365.936	172.1	5771.74	3.35371	227	131.9	2938.7	1707.55	18.33	10.6508	72.1	41.8942
116	MN	1	1	37	176	94	165	116	4.8	2.2	358	0.85	82.2136	0	0	0	794.449	478.872	165.9	17534.3	10.5692	210	126.582	11235	6772.15	59.34	35.7685	64.2	38.698
117	MN	1	1	64	166.5	80.35	113	76	3.8	1.5	348	2.54	21.21	0	0	0	73.6684	196.974	37.4	3461.1	9.25429	2289	6120.32	1799.3	4810.96	33.28	88.984	16.6	44.385
118	others	0	0	46	154.5	47.5	126	74	5.5	2.8	279	0.61	82.051	1	0	1	60.0073	465.173	12.9	1018.75	7.89728	72	558.14	842.2	6528.68	4.56	35.3488	5	38.7597
119	MCD	0	0	40	155	74	100	45	3.9	1.6	327	0.64	81.039	1	0	0	104.606	29.8362	350.6	51449.2	14.6746	29	8.27153	33868	9660.01	183.95	52.4672	207.8	59.2698
120	MCD	0	1	47	171	74	126	77	4	1.4	489	0.81	80.9146	0	0	0	59.7904	14.3039	418	25590	6.122	115	27.512	15684	3752.15	88.67	21.2129	56	13.3971
121	MCD	0	1	46	176	71.4	135	83	4.8	2.1	342	0.82	80.33	0	0	0	20.7912	33.4264	62.2	4031.48	6.48148	38	61.0932	3080.2	4952.09	12.83	20.627	14.6	23.4727
122	MCD	0	0	57	158	53.1	174	100	6.3	2.8	261	0.59	80.0199	1	0	0	10.8498	29.3237	37	297.451	0.803921	0	0	248.5	671.622	4.03	10.8919	6.4	17.2973
123	MCD	0	0	50	156.9	56.2	136	85	5	2	288	0.62	78.6983	0	0	0	6.62897	83.911	7.9	565.25	7.15507	61	772.152	344.6	4362.03	2.1	26.5823	0.8	10.1266
124	MCD	0	1	48	177	71	138	91	4.6	2.2	437	0.83	78.3094	0	0	0	124.502	96.964	128.4	3859.5	3.00584	110	85.6698	2326.3	1811.76	21.12	16.4486	18.2	14.1745
125	MCD	0	1	36	158	55	130	72	4.1	1.59	391	0.9	77.8398	1	0	1	516.242	278.298	185.5	14537.3	7.83683	240	129.38	9803	5284.64	88	47.4394	37.3	20.1078
126	MCD	0	0	32	159	53	120	81	5.2	2.8	250	0.71	77.1243	1	0	0	446.435	155.932	286.3	16047.6	5.60517	119	41.5648	8736	3051.34	31.06	10.8488	20.8	7.26511
127	MN	1	1	56	175	86.9	127	88	4.9	2.4	217	0.81	76.9466	1	0	1	114.251	105.788	108	7143.08	6.61396	178	164.815	4799.3	4443.8	19.29	17.8611	16.5	15.2778
128	FSGS	0	1	50	163.8	87	125	85	3.8	1.3	578	0.84	76.3899	0	0	0	122.049	96.4814	126.5	5623.06	4.44511	1100	869.565	3180.1	2513.91	27.3	21.581	43.9	34.7036
129	IgA	0	0	30	162.5	51	132	76	4.9	2.6	249	0.74	75.0884	1	0	0	39.9698	50.7876	78.7	5006.83	6.36191	411	522.236	3135.4	3983.99	13.53	17.1919	29.8	37.8653
130	MN	1	1	42	178	77	128	80	4.4	1.9	397	0.9	74.4711	1	0	0	1379.91	878.363	157.1	4418.93	2.81282	193	122.852	3356.5	2136.54	31.8	20.2419	33.6	21.3877
131	MN	1	1	66	157	57	157	92	4.3	1.9	361	0.8	74.4067	1	1	0	551.045	500.95	110	14786.7	13.4424	2812	2556.36	8976	8160	75.33	68.4818	31.6	28.7273
132	MN	1	1	73	166.1	68.3	171	97	4.2	1.9	393	0.78	74.315	1	1	0	355.243	1296.51	27.4	2887.18	10.5372	429	1565.69	1691.7	6174.09	12.17	44.4161	8.6	31.3869
133	MCD	0	0	39	160	55	124	80	4.8	1.5	453	0.72	71.7611	0	0	0	3.95983	46.5862	8.5	1308.53	15.3945	22	258.824	787.8	9268.24	4.77	56.1176	3.6	42.3529
134	MCD	0	1	23	167	69	125	74	3.9	0.96	674	1.1	71.0726	1	0	0	103.563	32.6079	317.6	17852.3	5.621	302	95.0882	10709	3371.85	67.68	21.3098	71.2	22.4181
135	DM	0	1	68	167	62	149	68	6.6	1.3	183	0.83	70.8599	0	1	0	111.985	731.929	15.3	1863.35	12.1787	8555	55915	612	4000	16.84	110.065	18.5	120.915
136	MN	1	1	65	164	65.4	130	80	4.6	2.2	273	0.85	69.9377	1	1	0	1424.54	768.361	185.4	7559.04	4.07715	1336	720.604	4287	2312.3	37.23	20.0809	69.9	37.7023
137	MN	1	1	68	164.2	69.9	110	60	5.5	2.4	417	0.84	69.9375	0	1	0	799.016	366.185	218.2	2734.72	1.25331	110	50.4125	1787.6	819.248	18.08	8.28598	36.9	16.9111
138	MCD	0	0	42	151	61	110	77	5.7	2.1	503	0.73	69.1988	0	0	0	0	0	13.6	316.371	2.32626	19	139.706	177.7	1306.62	2.16	15.8824	1.5	11.0294
139	FSGS	0	0	49	163.5	94.4	168	102	5.7	2.7	368	0.75	64.2751	1	0	1	374.543	248.536	150.7	11672	7.7452	84	55.7399	7918	5254.15	32.77	21.7452	37.7	25.0166
140	MCD	0	1	51	160	66.1	156	116	4.8	2.3	334	0.99	63.4606	1	0	0	363.322	117.352	309.6	31448	10.1576	151	48.7726	16879	5451.87	89.42	28.8824	47.5	15.3424
141	MN	1	1	72	155.6	53	56	84	4.2	1.8	412	3.14	16.2595	0	0	1	141.704	198.743	71.3	22154.5	31.0723	10000	14025.2	12600	17671.8	131.14	183.927	55.2	77.4194
142	MN	1	1	67	167	74	155	90	6.2	2.9	289	0.93	62.8345	1	1	0	145.839	66.2001	220.3	13288.2	6.03186	57	25.8738	8390	3808.44	61.63	27.9755	45.9	20.8352
143	MCD	0	1	42	162.5	73.7	118	79	3.4	1.2	435	1.06	62.2651	1	0	0	52.7725	18.9489	278.5	29190.6	10.4814	161	57.8097	15153	5440.93	112.44	40.3734	79.5	28.5458
144	MCD	0	0	16	148.6	49.15	98	66	4.2	1.7	493	1.04	61.9768	0	0	0	75.8953	34.9105	217.4	15824.7	7.27906	355	163.293	10253	4716.19	40.43	18.5971	50.1	23.0451
145	MCD	0	1	17	170.2	57.5	119	36	4.9	1.68	388	1.4	59.5386	1	0	0	231.32	84.0856	275.1	53740.9	19.535	237	86.1505	27164	9874.23	131.64	47.8517	83.6	30.3889
146	DM	0	0	61	147.6	49.3	145	81	6.7	2.1	250	0.76	59.4903	0	1	0	324.981	970.094	33.5	1817.3	5.42477	465	1388.06	992.5	2962.69	6.77	20.209	12	35.8209
147	FSGS	0	1	59	159.4	56.4	145	95	3.9	1.5	195	1.03	58.2805	1	0	1	200.148	222.14	90.1	3635.04	4.03445	39	43.2852	2125.7	2359.27	16.81	18.657	32.2	35.7381
148	MN	1	0	68	152	77	138	82	5.2	2	304	0.77	56.8454	1	1	1	92.4524	722.284	12.8	793.531	6.19946	89	695.312	478.5	3738.28	3.67	28.6719	2.1	16.4062
149	MN	1	0	71	151	51.5	132	83	5	2.3	438	0.78	55.3584	0	1	1	60.0058	555.609	10.8	1776.01	16.4446	175	1620.37	1073.1	9936.11	8.38	77.5926	3	27.7778
150	MN	1	1	81	157	79	146	75	5.1	2.39	347	1	54.9625	1	1	1	1973.57	711.967	277.2	16069.4	5.79703	122	44.0115	11702	4221.5	44.85	16.1797	84.6	30.5195
151	MCD	0	1	74	161	51	110	70	6	2.8	325	1.04	54.0378	0	1	0	0	0	29.6	4443.11	15.0105	108	364.865	3039.8	10269.6	16.08	54.3243	9.8	33.1081
152	DM	0	1	62	162	71.4	210	108	5.8	2.6	219	1.1	53.469	1	1	1	86.2061	131.212	65.7	2463.47	3.74958	380	578.387	1230.8	1873.36	24.37	37.0928	23.5	35.7686
153	MN	1	1	46	168	72	118	72	4.1	1.56	826	1.2	52.9622	1	0	0	461.487	1528.1	30.2	3644.14	12.0667	261	864.238	2276.9	7539.4	15.41	51.0265	6.5	21.5232
154	DM	0	1	69	163	54.4	154	92	6.2	1.9	259	1.08	52.9037	0	1	1	80.7978	136.023	59.4	4746.88	7.99137	1003	1688.55	2284.7	3846.3	25.57	43.0471	16	26.936
155	LN(V)	1	0	27	163	58	128	81	4.4	2.4	410	1.05	52.7793	0	0	1	527.882	386.161	136.7	10875.4	7.95567	9933	7266.28	6889	5039.5	63.39	46.3716	37.9	27.7249
156	MN	1	1	56	172	68	156	66	5.8	2.2	243	1.17	51.4608	1	0	0	391.886	310.774	126.1	4797.67	3.80466	6837	5421.89	2974.8	2359.08	39.83	31.586	34.5	27.3592
157	FSGS	0	1	56	172.1	83.1	174	95	4.9	1.8	430	1.23	48.7209	0	0	0	134.488	214.153	62.8	5845.67	9.3084	3706	5901.27	3872.2	6165.92	36.1	57.4841	31.1	49.5223
158	IgA	0	1	75	156	56	136	82	6.1	2.7	165	1.14	48.6861	1	1	1	92.4077	459.74	20.1	1922.08	9.56261	2789	13875.6	1072	5333.33	12.57	62.5373	10.7	53.2338
159	others	0	0	66	150	49.7	137	81	6.5	2.9	162	0.9	48.3388	1	1	0	3.40943	19.7077	17.3	492.843	2.8488	18	104.046	299.4	1730.64	2.05	11.8497	5.2	30.0578
160	others	0	1	60	165	55	149	100	6.7	2.1	217	4.25	12.3031	1	0	0	14.8015	10.4236	142	3449.75	2.4294	130	91.5493	2327.4	1639.01	61.02	42.9718	19.6	13.8028
161	MCD	0	1	58	175	82.7	127	66	4.3	1.8	435	1.29	45.7839	1	0	0	114.84	1044	11	157.782	1.43438	245	2227.27	102.8	934.545	2.67	24.2727	0.3	2.72727
162	others	0	1	39	171	70	178	136	5.2	2.9	160	1.45	45.1471	1	0	0	162.575	56.6857	286.8	5916.01	2.06277	13	4.53278	3966.9	1383.16	29.12	10.1534	26.5	9.23989
163	MPGN	0	0	74	153	57.5	145	96	4.7	1.9	155	0.93	45.1291	1	1	0	649.734	982.956	66.1	7569.3	11.4513	12513	18930.4	3605.1	5454.01	37.4	56.5809	25.6	38.7292
164	LN(non-V)	0	0	70	152	59	183	59	7.6	2.85	135	1	42.3548	1	1	1	299.184	583.205	51.3	1302.67	2.53932	167	325.536	756.9	1475.44	6.48	12.6316	13.9	27.0955
165	MCD	0	1	62	162	59.9	137	72	4.1	1.27	379	1.4	41.0697	1	1	0	47.5218	92.816	51.2	5825.39	11.3777	11316	22101.6	3653.2	7135.16	55.77	108.926	19.4	37.8906
166	others	0	1	76	163	85	115	51	5.4	2.1	155	4.72	10.2498	1	0	0	410.909	173.599	236.7	18837	7.95818	313	132.235	10509	4439.8	105.33	44.4994	343.4	145.078
167	FSGS	0	1	32	166	89	145	63	6.9	2.3	169	1.72	39.642	0	0	0	23.8957	39.1733	61	3208.28	5.25947	71	116.393	1.4	2.29508	4.23	6.93443	3.1	5.08197
168	MN	1	1	60	165	70	159	94	4.5	2	308	1.5	38.444	1	1	0	286.148	783.967	36.5	7762.09	21.266	8218	22515.1	4204.4	11518.9	45.52	124.712	18.3	50.137
169	others	0	0	79	147	42.4	147	83	5.7	2	220	1.07	37.9911	0	1	1	251.314	487.043	51.6	3989.64	7.73187	14802	28686	2147	4160.85	40.34	78.1783	49.1	95.155
170	DM	0	1	64	160	62	164	68	5.2	2.4	246	1.5	37.7385	0	1	0	117.471	833.126	14.1	1390.35	9.86067	2628	18638.3	777.8	5516.31	11.53	81.773	3.3	23.4043
171	amyloidosis	0	1	67	166	81.75	110	60	4.4	1.7	348	1.57	35.4327	0	1	1	121.177	40.514	299.1	29682.1	9.9238	2124	710.13	20963	7008.69	117.29	39.2143	110.6	36.9776
172	MPGN	0	1	70	160.1	71.9	150	99	4.4	2.2	300	1.65	33.1384	1	1	0	165.615	261.635	63.3	1861.26	2.94037	1348	2129.54	1103.5	1743.29	19.29	30.4739	12.5	19.7472
173	MPGN	0	1	56	173.5	55.6	139	146	5	2.6	279	1.81	31.928	0	0	0	455.512	432.175	105.4	5334.41	5.06111	1558	1478.18	3831.8	3635.48	28.36	26.907	21.9	20.778
174	DM	0	1	47	170	0	195	100	5.4	2.6	227	0.57	118.845	1	1	0	312.305	703.39	44.4	1996.81	4.49732	77	173.423	1363.5	3070.95	8.67	19.527	6.9	15.5405
175	others	0	0	75	148	47	140	72	6.8	2.8	195	1.4	28.7369	1	1	1	61.6149	211.01	29.2	1231.79	4.21845	2639	9037.67	660.1	2260.62	12.36	42.3288	14.6	50
176	others	0	1	63	173.5	63	170	80	6.7	2.8	187	6.7	7.37336	1	0	0	98.1191	159.803	61.4	4175.44	6.80039	45195	73607.5	1951.9	3178.99	64.08	104.365	21.4	34.8534
177	DM	0	1	70	157	53.8	118	60	4.7	1.5	103	1.89	28.5634	0	1	0	53.5704	297.613	18	901.039	5.00577	3267	18150	388.4	2157.78	10.53	58.5	8.5	47.2222
178	DM	0	1	52	174	87	150	100	4.5	1.5	436	0.64	101.706	1	1	0	43.5904	43.5468	100.1	5001.55	4.99655	94	93.9061	3306	3302.7	20.69	20.6693	20.9	20.8791
179	others	0	1	79	158	51.5	157	77	5	2.1	244	2.03	25.5142	1	1	0	469.076	445.043	105.4	11633.6	11.0376	57959	54989.6	4894.3	4643.55	126.14	119.677	77	73.055
180	IgA	0	1	64	160	67	157	66	6	2.5	158	2.15	25.4531	1	1	1	171.486	137.851	124.4	11015.5	8.85493	7587	6098.87	5673	4560.29	77.07	61.9534	33.6	27.0096
181	MPGN	0	1	75	162	56	147	75	5.5	2.5	144	2.1	24.9546	1	1	0	248.045	357.929	69.3	13733.3	19.8172	20651	29799.4	7303	10538.2	60.06	86.6667	64	92.3521
182	unknown	0	1	70	178	68.7	140	80	8.3	2.7	146	2.28	23.2637	1	1	0	21.4451	33.2482	64.5	1790.23	2.77555	1710	2651.16	714.9	1108.37	46.69	72.3876	17.5	27.1318
183	MPGN	0	1	52	162.7	75.1	160	103	5.4	2.5	304	2.52	22.7079	0	0	0	123.292	272.771	45.2	2127.48	4.70682	1364	3017.7	1361.6	3012.39	14.18	31.3717	15.3	33.8496
184	others	0	1	71	158	57.6	183	98	5.9	2.7	236	8.25	5.67401	1	0	1	52.575	95.765	54.9	3158.06	5.75239	36091	65739.5	1857.1	3382.7	56.16	102.295	16.5	30.0546
185	MPGN	0	1	37	173	69.4	156	106	5.5	1.8	145	2.91	21.3909	1	0	1	94.7136	79.5912	119	11507.4	9.6701	1063	893.277	5466	4593.28	130.33	109.521	80.9	67.9832
186	DM	0	1	71	168	53.4	136	64	5.1	1.7	138	2.52	20.7663	0	1	0	40.0274	79.7359	50.2	4804.07	9.56986	13408	26709.2	2182	4346.61	55.46	110.478	14.4	28.6853
187	others	0	1	64	160	49.4	123	83	6.8	2.24	153	9.2	5.18853	1	0	1	0	0	88.1	458.389	0.520305	494	560.726	7.4	8.39955	60.41	68.5698	26.6	30.193
188	others	0	1	42	177	94	198	111	5.6	2.5	268	0.87	77.285	1	1	0	1163.16	563.548	206.4	11842.4	5.7376	1258	609.496	7314	3543.6	39.56	19.1667	33.9	16.4244
189	DM	0	1	64	168.6	57.3	142	72	5.9	2.3	256	2.78	19.2151	0	1	1	77.1992	97.4737	79.2	9614.76	12.1399	33011	41680.6	4067.5	5135.73	62.62	79.0657	20	25.2525
190	DM	0	1	71	154.2	61.3	124	62	4.7	1.8	174	2.74	18.9492	0	1	1	37.8891	73.004	51.9	3670.23	7.07173	8326	16042.4	2084.2	4015.8	40.36	77.7649	7.8	15.0289
191	unknown	0	1	41	173	61.9	150	90	5.7	2.93	161	3.2	18.7197	1	0	0	0.57324	0.373446	153.5	5208.46	3.39313	2757	1796.09	2913.9	1898.31	268.43	174.873	60.7	39.544
192	IgA	0	1	36	176.2	95	135	80	5.3	1.9	202	3.52	17.5075	0	0	1	29.0202	49.1036	59.1	5746.9	9.72403	29300	49577	3152.9	5334.86	74.19	125.533	25	42.3012
193	MCD	0	1	50	170	75	164	87	3.7	1.8	327	3.26	17.3276	1	0	0	88.8956	41.3084	215.2	20227	9.39918	1037	481.877	12874	5982.34	145.91	67.802	104.1	48.3736
194	DM	0	0	49	154.1	64	160	79	5.3	2.8	195	0.78	61.5756	1	1	1	100.692	158.82	63.4	953.687	1.50424	359	566.246	505.7	797.634	5.36	8.45426	6.4	10.0946
195	others	0	1	61	172.5	81	153	92	5.2	2.4	92	11.97	3.94436	1	0	1	0.790265	1.79606	44	398.364	0.905373	7477	16993.2	194	440.909	21.81	49.5682	4.5	10.2273
196	unknown	0	1	67	168.6	62.85	148	70	6.8	2	107	12.61	3.6269	0	0	1	57.2248	120.983	47.3	2189.57	4.62912	117380	248161	381.5	806.554	141.61	299.387	27	57.0825
197	MCD	0	1	81	161	62	200	100	4.4	2	262	4	12.0618	0	1	0	115.64	135.41	85.4	6833.74	8.00204	429	502.342	5917	6928.57	50.19	58.7705	25.4	29.7424
198	DM	0	1	59	172	72	170	110	4.9	2.4	223	1.39	41.9864	0	1	1	157.378	347.413	45.3	4328.11	9.55433	4623	10205.3	2472.6	5458.28	28.44	62.7815	10.8	23.8411
199	DM	0	1	52	172	102	155	95	5.4	1.81	223	1.5	40.0558	1	1	0	354.09	307.904	115	14833.8	12.8989	38338	33337.4	7345	6386.96	108.49	94.3391	39.2	34.087
200	MN	1	0	52	153	42.6	142	111	7.3	2.3	229	4.13	9.77471	0	0	0	44.1486	148.649	29.7	1643.12	5.53238	3771	12697	751.1	2528.96	24.01	80.8418	6.4	21.5488
201	MN	1	0	58	153	70.5	128	56	6.1	2.8	151	1.21	36.289	0	1	1	37.2169	48.8411	76.2	872.947	1.1456	7	9.18635	519.3	681.496	7.29	9.56693	8.7	11.4173
202	DM	0	1	53	168	61.4	138	93	4.8	2.4	260	1.71	34.5173	1	1	0	236.21	331.756	71.2	7061.42	9.91772	10681	15001.4	3957.8	5558.71	47.74	67.0506	13.1	18.3989
203	DM	0	0	56	155.6	57.5	114	91	6.2	2.7	385	1.29	34.1768	0	1	0	131.799	200.607	65.7	3205.67	4.87925	9259	14092.8	1610.2	2450.84	29.2	44.4444	18.5	28.1583
204	MCD	0	1	55	170.3	95.8	152	78	4.4	2.1	494	2.23	25.543	1	1	0	82.7507	144.417	57.3	3576.45	6.24162	730	1274	2289.7	3995.99	16.94	29.5637	20.9	36.4747
205	DM	0	1	53	175.1	73.2	167	94	5.5	2.7	230	3.07	18.1972	0	1	0	118.57	71.6	165.6	10113.7	6.10732	12699	7668.48	5602	3382.85	73.36	44.2995	25.8	15.5797
206	others	0	1	39	175	84	220	130	5.8	2.9	240	6.24	9.14606	0	1	1	0.943524	1.17941	80	2153.87	2.69234	11194	13992.5	1179.7	1474.62	62.75	78.4375	7.9	9.875
207	DM	0	1	43	173	76	160	85	5.2	2.4	220	6.79	8.10832	1	1	0	24.6584	15.696	157.1	10832.6	6.89537	6143	3910.25	6296	4007.64	119.37	75.9835	20	12.7307
208	MN	1	0	62	155.7	65.1	148	85	3.5	1.4	283	0.83	53.7723	1	0	1	379.382	1170.93	32.4	4670.94	14.4165	3646	11253.1	3343.8	10320.4	19.68	60.7407	28.4	87.6543
209	MN	1	0	69	155	50	140	60	5.2	2.4	200	0.82	52.8426	0	0	0	183.873	145.469	126.4	1474.54	1.16656	137	108.386	971.2	768.354	14.94	11.8196	16.1	12.7373
